# Supplementary material for: Effects of D-Chiro-Inositol on Glucose Metabolism in db/db Mice and the Associated Underlying Mechanisms
Source: Front Pharmacol. 2020 Mar 26;11:354. doi: 10.3389/fphar.2020.00354 (PMC7113635; doi:10.3389/fphar.2020.00354)
Supplement: Data Sheet 1 — The figures of original WB results, including β-actin, PI3K, AKT, P-AKT, GLUT4, and GSK3β. [file DataSheet_1.zip]

Archive with 8 entries (7 files):
- WB/2018-0514-L-GSK3a┬.jpg
- WB/2018-0609-L-AKT.tif
- WB/2018-0712-L-GLUT4.bmp
- WB/2018-0716-L-a┬-actin.tif
- WB/2018-0718-L-PI3K.bmp
- WB/2018-0723-L-p-akt.bmp
- WB/explanation.docx
- WB/
