# Supplementary material for: Effects of D-Chiro-Inositol on Glucose Metabolism in db/db Mice and the Associated Underlying Mechanisms
Source: Front Pharmacol. 2020 Mar 26;11:354. doi: 10.3389/fphar.2020.00354 (PMC7113635; doi:10.3389/fphar.2020.00354)
Supplement: Data Sheet 2 — The figures of original PCR results, including β-actin, IRS2, PI3K, AKT, GLUT4, and GSK3β. [file DataSheet_2.zip]

Archive with 8 entries (7 files):
- pcr/AKT.tif
- pcr/B-actin.tif
- pcr/GLUT4.tif
- pcr/GSK3.tif
- pcr/IRS2.tif
- pcr/PI3K.tif
- pcr/explanation.docx
- pcr/
